# Supplementary material for: Expression of chicken interleukin-2 by a highly virulent strain of Newcastle disease virus leads to decreased systemic viral load but does not significantly affect mortality in chickens
Source: Virol J. 2015 Aug 8;12:122. doi: 10.1186/s12985-015-0353-x (PMC4528788; doi:10.1186/s12985-015-0353-x)
Supplement: Additional file 1: Table S1. — Summary of clinical signs and mortality in 4-week-old chickens infected with rZJ1-GFP, rZJ1-IL2, and BHI. Numbers in the cells represent the percentages of birds presenting the clinical sign over the total birds present in the group at the time. Highlighted cells represent groups where all the animals are dead. (XLSX 13 kb) [file 12985_2015_353_MOESM1_ESM.xlsx]

## Sheet: Sheet1
Table 1. Summary of clinical signs and mortality in 4-week-old chickens infected with rZJ1-GFP, rZJ1-IL2, andBHI. Numbers in the cells represents percentages of the birds presenting the clinical signs over the total of birds present in the group at the time.
	Highlighted cells represent groups where all the anmals are dead.
	Virus (dose)	Day 1 PI						Day 2 PI						Day 3 PI						Day 4 PI						Day 5 PI						Day 6 PI						Day 7 PI						Day 9 PI
		Conjunctivitis	Depression	Neurological Signs	Comb Hemorrhages	In extremis	Dead	Conjunctivitis	Depression	Neurological Signs	Comb Hemorrhages	In extremis	Dead	Conjunctivitis	Depression	Neurological Signs	Comb Hemorrhages	In extremis	Dead	Conjunctivitis	Depression	Neurological Signs	Comb Hemorrhages	In extremis	Dead	Conjunctivitis	Depression	Neurological Signs	Comb Hemorrhages	In extremis	Dead	Conjunctivitis	Depression	Neurological Signs	Comb Hemorrhages	In extremis	Dead	Conjunctivitis	Depression	Neurological Signs	Comb Hemorrhages	In extremis	Dead	Conjunctivitis	Depression	Neurological Signs	Comb Hemorrhages	In extremis	Dead
	ZJ1-GFP (10^4)	0	0	0	0	0	0	0	0	0	0	0	0	0	0	0	0	0	0	0	0	0	0	0	0	0	0.125	0.25	0	0.125	0	0	0	0.142857	0	0.142857	0.142857	0	0	0.4	0	0.4	0	0	0	0	0	0	1
	ZJ1-IL2 (10^4)	0	0	0	0	0	0	0	0	0	0	0	0	0	0	0	0	0	0	0.625	0.25	0.125	0.125	0	0	0.25	0.25	0.125	0.125	0.375	0.25	0	0	0	0	0.333333	0.333333	0	0	1	0	0	0	0	1	0	0	0	0
	Zj11-GFP (10^5.5)	0	0	0	0	0	0	0	0	0	0	0	0	0	0	0	0	0	0	0.125	0.375	0.375	0	0.125	0	0	0.428571	0	0.1	0.142857	0.428571	0	0	0.333333	0	0.333333	0.333333	0	0	0	0	0	1	0	0	0	0	0	0
	ZJ1-IL2(10^5.5)	0	0	0	0	0	0	0	0	0	0	0	0	0.6	0	0	0	0	0	1	0.5	0.125	0.125	0	0	0.2	0.428571	0	0.1	0.3	0.5	0	0	0	0	0.5	0.5	0	0	0	0	0	0	0	0	0	0	0	0
	ZJ1-GFP (10^6.5)	0	0	0	0	0	0	0	0	0	0	0	0	0.5	0	0	0	0	0	0	0.5	0.375	0	0.25	0.125	0	0	0	0	0	1	0	0	0	0	0	0	0	0	0	0	0	0	0	0	0	0	0	0
	ZJ1-IL2 (10^6.5)	0	0	0	0	0	0	0.4	0	0	0	0	0	0.6	0	0	0	0	0	1	0.6	0.2	0	0.1	0	0.222222	0	0	0	0.111111	0.67	0.5	0	0	0	0.5	0.5	0	0	0	0	0	0	0	0	0	0	0	0
[truncated: 6 more columns]
